# Supplementary material for: Summary-data based Mendelian randomization identifies gene expression regulatory polymorphisms associated with bovine paratuberculosis by modulation of the nuclear factor Kappa β (NF-κß)-mediated inflammatory response
Source: BMC Genomics. 2023 Oct 11;24:605. doi: 10.1186/s12864-023-09710-w (PMC10568764; doi:10.1186/s12864-023-09710-w)
Supplement: Supplementary file 1 — Additional file 1: Supplementary Table I. RNA-Seq mapped reads. [file 12864_2023_9710_MOESM1_ESM.xlsx]

## Sheet: Hoja1
Supplementary Table I. RNA-Seq mapped reads.
Sample	Cow ID	Histopathologic analysis	Total numer of reads	Unique mapped reads	Unique mapped reads (%)	Multiple mapped reads	Multiple mapped reads (%)
Peripheral Blood	1	Negative	18302177	16506264	0.901874	906803	0.0495462
	2	Negative	26221879	23122927	0.881818	1175884	0.0448436
	3	Negative	25321021	22386758	0.884118	893799	0.0352987
	4	Focal	17459925	15942410	0.913086	733805	0.042028
	5	Focal	26257852	22533734	0.858171	1138836	0.0433713
	6	Focal	17660831	16060078	0.909361	654199	0.0370424
	7	Focal	24039957	21447756	0.892171	732086	0.0304529
	8	Focal	22246905	19666230	0.883998	830224	0.0373186
	9	Multifocal	15831194	14038324	0.886751	620562	0.0391987
	10	Diffuse	19543700	16610953	0.849939	845509	0.0432625
	11	Diffuse	22173624	19651446	0.886253	1021609	0.0460732
	12	Diffuse	16928040	15232149	0.899818	853620	0.0504264
	14	Diffuse	22154209	18998016	0.857535	965889	0.0435984
	15	Negative	26269342	23411452	0.891208	967476	0.0368291
	16	Multifocal	19360477	16560315	0.855367	929317	0.0480007
Ileocecal Valve	1	Negative	28024970	23822156	0.850033	1498873	0.0534835
	2	Negative	20865686	17691144	0.847858	973401	0.0466508
	3	Negative	22448313	17593598	0.783738	1038045	0.0462416
	4	Focal	17915042	15560647	0.86858	986149	0.0550459
	5	Focal	23231904	17219232	0.741189	1122008	0.048296
	6	Focal	19197461	16931178	0.881949	767670	0.0399881
	7	Focal	20515344	16906913	0.824111	1028027	0.0501102
	8	Focal	21833012	18619182	0.8528	945710	0.0433156
	9	Multifocal	21902385	17279360	0.788926	1202027	0.0548811
	10	Diffuse	18661911	14083867	0.754685	1082209	0.0579903
	11	Diffuse	17147527	14657509	0.854789	934322	0.0544873
	12	Diffuse	25071815	21094330	0.841356	1467112	0.0585164
	13	Diffuse	17102361	13947141	0.81551	983312	0.0574957
	14	Diffuse	24974498	18848645	0.754716	1295042	0.0518546
	15	Negative	22509141	18984455	0.843411	1088552	0.0483604
