# Supplementary material for: Summary-data based Mendelian randomization identifies gene expression regulatory polymorphisms associated with bovine paratuberculosis by modulation of the nuclear factor Kappa β (NF-κß)-mediated inflammatory response
Source: BMC Genomics. 2023 Oct 11;24:605. doi: 10.1186/s12864-023-09710-w (PMC10568764; doi:10.1186/s12864-023-09710-w)
Supplement: Supplementary file 2 — Additional file 2: Supplementary Table 2. Significant cis-eQTLs found in the Tensor QTL analysis of PB samples and their targeted genes. [file 12864_2023_9710_MOESM2_ESM.xlsx]

## Sheet: Hoja1
Supplementary Table 2. Significant cis-eQTLs found in the Tensor QTL analysis of PB samples and their targeted genes.
Gene ID	Gene symbol	Chr	SNP ID	Distance gene-eQTL	Nominal P-value	Pβ-value	FDR
ENSBTAG00000051900		1	rs207885988	-782489	0	0	0
ENSBTAG00000044398	MIR2291	10	rs379225141	338881	0	0	0
ENSBTAG00000027786		11	rs381309160	-448115	0	0	0
ENSBTAG00000049957		12	rs135616561	-994956	0	0	0
ENSBTAG00000049456	OR51F5C	15	rs109381066	364586	0	0	0
ENSBTAG00000049947	OR51F5B	15	rs109381066	341641	0	0	0
ENSBTAG00000042439	LOC112442433	18	rs378776045	-965181	0	0	0
ENSBTAG00000007509		18	rs381506813	713682	0	0	0
ENSBTAG00000048344		19	rs383952116	800049	0	0	0
ENSBTAG00000055030		19	rs483004108	-999318	0	0	0
ENSBTAG00000016012	WNT3	19	rs207907679	-965596	0	0	0
ENSBTAG00000026122		2	rs381753515	925877	0	0	0
ENSBTAG00000012801	UPP2	2	rs455998918	-85790	0	0	0
ENSBTAG00000049263		20	rs385136115	-857692	0	0	0
ENSBTAG00000055133	LOC112443258	21	rs382093490	647950	0	0	0
ENSBTAG00000049404		21	rs378964273	-384857	0	0	0
ENSBTAG00000052598	LOC112443533	22	rs455413092	337136	0	0	0
ENSBTAG00000013306	ZBTB7C	24		-635005	0	0	0
ENSBTAG00000012692	LOC100295687	3	rs43336216	-979907	0	0	0
ENSBTAG00000052196	LOC112446522	4	rs378736390	582514	0	0	0
ENSBTAG00000052207		4	rs386031813	-999569	0	0	0
ENSBTAG00000018064	FAM221A	4	rs456878653	-998745	0	0	0
ENSBTAG00000029852	MIR148B	5	rs109136311	-708095	0	0	0
ENSBTAG00000052805		5	rs109136311	-44303	0	0	0
ENSBTAG00000005623	SOAT2	5	rs110279870	-998370	0	0	0
ENSBTAG00000037638	KRT73	5	rs137471991	-969796	0	0	0
ENSBTAG00000032429		5	rs1117267121	-991263	0	0	0
ENSBTAG00000032428		5	rs519450501	510298	0	0	0
ENSBTAG00000043369	LOC112446907	5		-989379	0	0	0
ENSBTAG00000048799		6	rs208226112	771734	0	0	0
ENSBTAG00000016145	ADAMTS19	7		197258	0	0	0
ENSBTAG00000024713	OR2T26	7	rs384412637	-565232	0	0	0
ENSBTAG00000048841	OR2AZ1	7		-808271	0	0	0
ENSBTAG00000033367	DDO	9		-572829	0	0	0
ENSBTAG00000013400	VIP	9	rs381305049	-930938	0	0	0
ENSBTAG00000050924	LOC104969641	9		-889708	0	0	0
ENSBTAG00000006733	PPP1R3A	4		-419495	6.474e-43	1.92727e-34	3.13663e-32
ENSBTAG00000004637	MARCHF10	19	rs450183161	-615450	6.474e-43	2.96661e-32	8.49932e-30
ENSBTAG00000053493	LOC112448181	9	rs110597396	108384	6.474e-43	4.70911e-27	5.07407e-25
ENSBTAG00000020856	HFM1	3	rs380445934	-558338	6.474e-43	3.37826e-26	1.81582e-23
ENSBTAG00000048454	LOC112447203	6	rs482694490	852805	6.474e-43	5.15747e-22	1.30226e-19
ENSBTAG00000015198	DZIP1L	1	rs133671562	-882565	4.14336e-41	1.62398e-21	6.0331e-19
ENSBTAG00000023374	FUT1	18	rs439132424	-860853	6.474e-43	4.66638e-21	1.74989e-18
ENSBTAG00000009382	KLK13	18		-542815	6.474e-43	1.6473e-20	4.63304e-18
ENSBTAG00000015125	KLK5	18	rs41894173	-997608	6.474e-43	2.55413e-20	5.74678e-18
ENSBTAG00000049758		1	rs207995687	-990956	4.14336e-41	2.64329e-18	6.54655e-16
ENSBTAG00000053519	LOC112443688	2	rs377970828	-973431	4.14336e-41	3.44499e-16	9.16366e-14
ENSBTAG00000054110	LOC112446892	5	rs461122797	-954376	6.474e-43	1.49383e-15	2.01107e-13
ENSBTAG00000053495		20	rs208701603	-920144	4.71955e-40	1.05249e-13	1.64188e-11
ENSBTAG00000045734	LRRC26	11	rs379405394	-984459	4.14336e-41	4.63802e-13	2.06392e-10
ENSBTAG00000003472	ABCA12	2	rs455096793	-995864	6.474e-43	1.81458e-09	3.62008e-07
ENSBTAG00000019379	TRARG1	19		-574916	6.474e-43	6.55646e-09	1.50274e-06
ENSBTAG00000054431	OR52M2	15	rs381547286	-869795	6.474e-43	8.38155e-09	1.61485e-06
ENSBTAG00000049720	LOC112444229	24	rs876275690	-679310	6.474e-43	2.56669e-08	3.50353e-06
ENSBTAG00000003430	EPO	25	rs465728770	-999056	6.474e-43	1.0833e-08	7.27974e-06
ENSBTAG00000053440	LOC112441922	16	rs385968276	-590228	6.474e-43	3.16859e-08	1.91066e-05
ENSBTAG00000015830	SLC5A5	7	rs43493531	-836465	2.01169e-27	7.78745e-08	2.09093e-05
ENSBTAG00000013688	PGF	10	rs378262497	-953760	4.14336e-41	5.20165e-08	2.2185e-05
ENSBTAG00000054265	GFY	18	rs382735485	-995397	6.474e-43	1.96267e-07	3.68001e-05
ENSBTAG00000055040	MIR10172	21	rs482789234	77810	6.474e-43	2.94541e-07	5.03665e-05
ENSBTAG00000021276	TFF3	1	rs380969742	-983370	4.14336e-41	3.82617e-07	7.10711e-05
ENSBTAG00000050196		21	rs482789234	-370807	6.474e-43	5.75571e-07	7.38169e-05
ENSBTAG00000054920		22	rs479925945	-450639	4.14336e-41	2.69862e-07	7.46169e-05
ENSBTAG00000048776		25	rs471376291	-967403	6.474e-43	2.63933e-07	8.86814e-05
ENSBTAG00000054770	MIR2285CK	16	rs109136345	-834802	6.474e-43	4.36411e-07	0.000131578
ENSBTAG00000049330		19	rs479234743	-940241	6.474e-43	1.09946e-06	0.000209998
ENSBTAG00000021923	DSG2	24	rs378407898	-231990	4.14336e-41	2.61563e-06	0.000238022
ENSBTAG00000053281	LOC112443354	7	rs448859276	-869841	6.474e-43	1.16706e-06	0.000250684
ENSBTAG00000045429	MIR2481	9	rs717603265	-971875	4.14336e-41	4.61403e-06	0.000397729
ENSBTAG00000053287		22	rs452812988	-989474	6.474e-43	3.89829e-06	0.000718585
ENSBTAG00000044600		3	rs381926735	-962761	6.474e-43	5.75929e-06	0.00206375
ENSBTAG00000046298	SYCE3	5	rs720057592	-980446	4.14336e-41	2.1431e-05	0.00251048
ENSBTAG00000033600		5	rs478467966	-977130	6.474e-43	2.33099e-05	0.00251048
ENSBTAG00000003625	VSTM2A	4	rs381176133	407173	6.474e-43	2.20382e-05	0.00286938
ENSBTAG00000052488	SPINK9	7		-519480	1.02379e-26	2.35099e-05	0.00420827
ENSBTAG00000050694		3	rs384571077	-790588	1.71857e-12	1.57289e-05	0.00422713
ENSBTAG00000051528		11	rs448422408	-929595	4.14336e-41	2.32705e-05	0.00690357
ENSBTAG00000054546		2	rs467564247	-726879	4.14336e-41	5.84905e-05	0.00933509
ENSBTAG00000049485		16	rs380815852	120642	6.474e-43	4.90689e-05	0.00986284
ENSBTAG00000015093	ADAMTS13	11	rs384810596	-984763	4.14336e-41	5.05473e-05	0.0112468
ENSBTAG00000048231		25		-913933	6.474e-43	7.9724e-05	0.0154056
ENSBTAG00000029291		25		-819272	1.33279e-13	9.17002e-05	0.0154056
ENSBTAG00000005679	TMEM130	25		547935	4.14336e-41	0.000120125	0.0161448
ENSBTAG00000052515	TMIE	22	rs451598382	-670859	4.14336e-41	0.000145379	0.0200987
ENSBTAG00000052806		7	rs464175663	-994986	1.36583e-07	0.000149173	0.0228874
ENSBTAG00000051332		20	rs384759368	-997913	2.67624e-14	0.000232316	0.0241609
ENSBTAG00000025337	MYH13	19		354393	4.14336e-41	0.000157227	0.0257403
ENSBTAG00000051446		25	rs208711826	-738395	4.14336e-41	0.000329217	0.0368724
ENSBTAG00000021923	DSG2	24	rs208300289	949740	3.67642e-11	0.000553757	0.0377939
ENSBTAG00000017679	PAK5	13	rs41681551	638405	2.1192e-13	5.69873e-05	0.040233
ENSBTAG00000014543	PLXNA4	4	rs135456879	792084	3.84357e-14	0.000420121	0.0455831
