# Supplementary material for: Summary-data based Mendelian randomization identifies gene expression regulatory polymorphisms associated with bovine paratuberculosis by modulation of the nuclear factor Kappa β (NF-κß)-mediated inflammatory response
Source: BMC Genomics. 2023 Oct 11;24:605. doi: 10.1186/s12864-023-09710-w (PMC10568764; doi:10.1186/s12864-023-09710-w)
Supplement: Supplementary file 3 — Additional file 3: Supplementary Table 3. Significant cis-eQTLs found in the Tensor QTL analysis of ICV samples and their controlled genes. [file 12864_2023_9710_MOESM3_ESM.xlsx]

## Sheet: Hoja2
Supplementary Table 3. Significant cis-eQTLs found in the Tensor QTL analysis of ICV samples and their controlled genes.
Gene ID	Gene symbol	Chr	SNP ID	Distance gene-eQTL	Nominal P-value	Pβ-value	FDR
ENSBTAG00000047590	LOC112448306	1	rs43248075	-993586	0	0	0
ENSBTAG00000014890	CYP19A1	10	rs470204145	-999976	0	0	0
ENSBTAG00000045134	LOC112448625	10	rs465318602	-999422	0	0	0
ENSBTAG00000029979	MIR126	11	rs136189725	346217	0	0	0
ENSBTAG00000000278		12	rs210863198	-989681	0	0	0
ENSBTAG00000014486	ATP12A	12	rs210854185	-984885	0	0	0
ENSBTAG00000053259		13	rs380292819	-757100	0	0	0
ENSBTAG00000011312	NKX2-4	13	rs478918716	-988194	0	0	0
ENSBTAG00000036902		14	rs136720137	-258628	0	0	0
ENSBTAG00000048749	LOC112443625	2	rs381553172	-986111	0	0	0
ENSBTAG00000045376	LOC112443283	21	rs483187626	571873	0	0	0
ENSBTAG00000047585	OR2AD1B	23	rs383137371	-613746	0	0	0
ENSBTAG00000050137		3	rs207764174	-900596	0	0	0
ENSBTAG00000042726	LOC112446160	3		-703866	0	0	0
ENSBTAG00000048359	LOC112446518	4	rs109640468	-791368	0	0	0
ENSBTAG00000052380		7	rs1116329892	-944612	0	0	0
ENSBTAG00000049440		7	rs378005427	-488504	0	0	0
ENSBTAG00000028923	LOC112447937	8	rs384634680	-909592	0	0	0
ENSBTAG00000048440		13	rs384810845	-858900	1.95476e-39	3.43158e-11	8.85347e-09
ENSBTAG00000045238	MIR2462	7	rs211452564	-997700	1.95476e-39	3.59762e-11	1.3635e-08
ENSBTAG00000042171	LOC112449666	14	rs441304008	-971993	1.95476e-39	4.47124e-11	1.06639e-08
ENSBTAG00000031832	OR1O8	23	rs381002082	-952908	1.95476e-39	1.95881e-08	6.39551e-06
ENSBTAG00000031772	PRODH2	18	rs797760246	-707324	8.84621e-38	1.9937e-08	2.35057e-05
ENSBTAG00000022741	MGC134040	3	rs478694916	-830486	8.84621e-38	1.84386e-07	7.19104e-05
ENSBTAG00000049123	LOC528518	6	rs1118214467	-767237	1.95476e-39	1.90532e-07	0.000108603
ENSBTAG00000042506	LOC112446153	3	rs110846512	-957985	8.84621e-38	2.4955e-07	7.29934e-05
ENSBTAG00000049197	LOC112447948	8	rs454569029	-217190	8.84621e-38	2.38797e-06	0.000791614
ENSBTAG00000015132	RXFP2	12	rs381193621	390556	1.95476e-39	4.30864e-06	0.000552942
ENSBTAG00000049998		18	rs379273284	-129350	2.08305e-14	9.2838e-06	0.0054728
ENSBTAG00000016159	NPBWR1	14	rs438821612	-877941	8.84621e-38	1.65655e-05	0.00263391
ENSBTAG00000040290	GSTO2	26		386465	3.06329e-25	1.7441e-05	0.0070985
ENSBTAG00000051380	THEGL	6	rs384452422	-998048	1.95476e-39	3.81619e-05	0.0108761
ENSBTAG00000045602	EXOC1L	6	rs109073487	-999585	1.95476e-39	7.91597e-05	0.0150403
ENSBTAG00000043708	LOC112449434	13	rs481956207	-592967	1.37229e-14	0.000145976	0.0282463
ENSBTAG00000014234	CCDC196	10	rs207577730	-649372	7.68299e-11	0.000156595	0.0364104
ENSBTAG00000011985		10	rs473750067	-10289	2.42827e-08	0.000161645	0.0364104
ENSBTAG00000001476		23	rs211017431	631675	2.16712e-08	0.000171533	0.0373369
